# Supplementary material for: A new South American darter (Crenuchidae: Characidium ) from rivers draining the Northeastern Mata Atlantica Freshwater Ecoregion, Brazil: morphological and molecular evidence
Source: J Fish Biol. 2025 Dec 23;108(4):1311–23. doi: 10.1111/jfb.70316 (PMC13193469; doi:10.1111/jfb.70316)
Supplement: Supplementary file 2 — TABLE S2. Genetic distances and standard deviation for the species analysed in the study. [file JFB-108-1311-s002.xls]

## Sheet: MatrixOutput
	1	2	3	4	5	6	7	8	9	10	11	12	13	14	15	16	17	18	19	20	21	22	23	24
1. C. alipioi_A
2. C. alipioi_B	0.105727
3. C. aff. alipioi Macaé + São João	0.0552839	0.12622
4. C. cricarense	0.0952349	0.123105	0.0969241
5. C. cf. interruptum	0.178327	0.129681	0.172749	0.165293
6. C. helmeri	0.140997	0.148424	0.14329	0.13925	0.0770535
7. C. kamakan	0.081016	0.11897	0.0898647	0.0921038	0.189716	0.172678
8. C. krenak	0.0863803	0.121096	0.106935	0.101356	0.179962	0.179075	0.105243
9. C. lanei	0.16751	0.118339	0.153804	0.152334	0.0553161	0.0775178	0.178431	0.176246
10. C. lauroi	0.123385	0.109164	0.131247	0.118718	0.0857134	0.0627954	0.149973	0.15732	0.0758578
11. C. oiticicai	0.131388	0.109758	0.141004	0.118049	0.0926216	0.0752237	0.147598	0.157555	0.0800375	0.024018
12. C. pterostictum	0.11928	0.104536	0.132055	0.136095	0.0793771	0.0593622	0.158784	0.159004	0.0676854	0.0436126	0.0521902
13. C. tupi	0.0594092	0.113696	0.0251384	0.0913982	0.176263	0.149051	0.0845769	0.0957237	0.159869	0.141295	0.142861	0.141826
14. C. serrano	0.118473	0.110163	0.141152	0.127825	0.0835816	0.0591954	0.144875	0.154921	0.0648644	0.0399937	0.0380708	0.0195259	0.14326
15. C. schubarti	0.133315	0.108694	0.138666	0.136633	0.0832652	0.0768609	0.155728	0.163925	0.0810527	0.0627472	0.0715289	0.0513402	0.144722	0.0566181
16. C. timbuiense	0.124918	0.117595	0.144147	0.126062	0.0883978	0.0654878	0.147742	0.157266	0.0624082	0.0467438	0.0512688	0.0303934	0.148242	0.0283415	0.062428
17. C. vidali	0.12535	0.115561	0.132185	0.123591	0.0839772	0.067235	0.142464	0.165453	0.0621935	0.0471472	0.0474823	0.0296134	0.141859	0.0286528	0.0575726	0.0250739
18. Characidium_sp. Una + Dona	0.0774246	0.100799	0.0950886	0.0910694	0.158929	0.157583	0.0940262	0.0507168	0.170774	0.129515	0.1461	0.137429	0.0886436	0.149176	0.147234	0.146922	0.154543
19. Characidium_sp. Baiano	0.0677239	0.100476	0.0892645	0.0863812	0.156172	0.152272	0.0971032	0.0510214	0.172074	0.132776	0.143292	0.140469	0.086684	0.145764	0.138701	0.145707	0.152415	0.0227801
20. Characidium_sp. Contas	0.0685516	0.101752	0.086248	0.100414	0.157695	0.158074	0.081721	0.0511788	0.165934	0.132604	0.140932	0.135309	0.0865357	0.146152	0.129175	0.14525	0.148376	0.0265477	0.0231578
21. Characidium_sp. Aliança	0.0739133	0.102713	0.0882152	0.094928	0.157996	0.152775	0.0963895	0.0513942	0.174121	0.13163	0.141422	0.140346	0.0854502	0.14638	0.14683	0.13726	0.149168	0.027299	0.02597	0.0299335
22. Characidium _sp. Jequitinhonha	0.088472	0.118977	0.102747	0.0952459	0.175069	0.163299	0.0219459	0.10242	0.180514	0.147637	0.141929	0.159403	0.0959159	0.137446	0.153143	0.140275	0.145263	0.089884	0.0910432	0.0861116	0.0893266
23. Characidium_sp. João de Tiba + Caraíva	0.0714544	0.119245	0.110667	0.105643	0.188886	0.180298	0.0932664	0.113922	0.180521	0.147189	0.132747	0.139441	0.105368	0.143085	0.145829	0.146542	0.150653	0.0968198	0.100594	0.098979	0.0951782	0.0853275
24. Characidium sp. Doce	0.0664322	0.0928656	0.107299	0.102434	0.165854	0.171691	0.10755	0.0953874	0.154659	0.134894	0.133493	0.138224	0.0993914	0.154561	0.145102	0.154879	0.151145	0.0884184	0.0855324	0.0942922	0.0896406	0.10936	0.09846

## Sheet: Caption
Table. Estimates of Evolutionary Divergence over Sequence Pairs between Groups
The number of base substitutions per site from averaging over all sequence pairs between groups are shown. Analyses were conducted using the Kimura 2-parameter model [1]. The rate variation among sites was modeled with a gamma distribution (shape parameter = 1). This analysis involved 104 nucleotide sequences. Codon positions included were 1st+2nd+3rd+Noncoding. All ambiguous positions were remov…
1. Kimura M. (1980). A simple method for estimating evolutionary rate of base substitutions through comparative studies of nucleotide sequences. Journal of Molecular Evolution 16:111-120.
2. Tamura K., Stecher G., and Kumar S. (2021). MEGA 11: Molecular Evolutionary Genetics Analysis Version 11. Molecular Biology and Evolution https://doi.org/10.1093/molbev/msab120.
Disclaimer: Although utmost care has been taken to ensure the correctness of the caption, the caption text is provided "as is" without any warranty of any kind. Authors advise the user to carefully check the caption prior to its use for any purpose and report any errors or problems to the authors immediately (www.megasoftware.net). In no event shall the authors and their employers be liable for a…
